# Supplementary material for: Contribution of the CYP51A Y119F Mutation to Azole Resistance in Aspergillus flavus
Source: J Fungi (Basel). 2025 Nov 10;11(11):798. doi: 10.3390/jof11110798 (PMC12653524; doi:10.3390/jof11110798)
Supplement: Supplementary file 1 [file jof-11-00798-s001.zip]

Archive with 1 entries (1 files):
- jof-3935966-supplementary.pdf
